# Supplementary material for: Using Intervention Mapping to Develop a Workplace Digital Health Intervention for Preconception, Pregnant, and Postpartum Women: The Health in Planning, Pregnancy and Postpartum (HiPPP) Portal
Source: Int J Environ Res Public Health. 2022 Nov 16;19(22):15078. doi: 10.3390/ijerph192215078 (PMC9690929; doi:10.3390/ijerph192215078)
Supplement: Supplementary file 1 [file ijerph-19-15078-s001.zip]

Archive with 1 entries (1 files):
- ijerph-1988154-supplementary.pdf
